# Supplementary material for: Genetic diversity and population structure of Leishmania (Viannia) braziliensis in the Peruvian jungle
Source: PLoS Negl Trop Dis. 2022 May 23;16(5):e0010374. doi: 10.1371/journal.pntd.0010374 (PMC9126394; doi:10.1371/journal.pntd.0010374)
Supplement: S1 Table — 1Precise sizes of amplified fragments that represent genotypes obtained at each of 10 loci by PCR. NA, fragment non-amplified. (XLSX) [file pntd.0010374.s003.xlsx]

## Sheet: Hoja1
	Sample	Origin of strains isolated	Peruvian	Year	Loci1
	code	(Village, district, province)	department		AC52		B3H		Ibh3		E11		7GN		EMI		LBA		ARP		G09		LRC
	LDP-0005	Yarinacocha, Cnel.Portillo	Ucayali	2012	122	136	63	63	117	131	101	101	111	115	184	184	169	175	133	151	152	156	116	134
	LDP-0011	Pichari, La Convencion	Cusco	2012	90	90	59	59	123	123	95	95	109	109	188	188	167	169	143	163	154	154	112	126
	LDP-0012	Pangoa, Satipo	Junín	2012	88	90	59	59	123	123	93	95	109	111	184	188	169	169	143	147	154	154	126	126
	LDP-0013	Pangoa, Satipo	Junín	2012	88	90	59	59	123	123	95	95	111	111	184	188	165	167	137	137	154	154	112	112
	LDP-0019	Somabeni, Pangoa, Satipo	Junín	2012	88	88	59	59	123	123	93	95	113	113	188	188	167	167	143	147	154	154	112	126
	LDP-0020	Satipo, Satipo	Junín	2012	90	90	59	59	123	123	95	95	109	111	184	184	169	169	137	143	154	154	112	112
	LDP-0021	Somabeni, Pangoa, Satipo	Junín	2012	88	90	59	59	123	123	93	95	113	113	188	188	167	167	141	141	154	154	112	112
	LDP-0022	Somabeni, Pangoa, Satipo	Junín	2012	88	90	59	59	123	123	93	95	111	113	188	188	165	169	137	141	154	154	112	112
	LDP-0023	Pangoa, Satipo	Junín	2012	90	90	59	59	123	123	95	95	111	111	184	188	167	167	141	147	154	154	112	112
	LDP-0025	Tambo, Satipo	Junín	2013	90	90	59	59	123	123	95	95	111	111	188	188	165	169	143	147	154	154	126	126
	LDP-0026	Pangoa, Satipo	Junín	2013	90	90	59	59	123	123	95	95	111	111	184	186	167	169	137	143	154	154	112	112
	LDP-0027	Tambo, Satipo	Junín	2013	88	90	59	59	123	123	95	95	111	111	184	186	165	169	137	141	154	154	112	126
	LDP-0032	Contamana	Loreto	2013	88	108	75	83	131	131	97	99	111	129	184	192	185	189	131	143	156	156	116	118
	LDP-0046	Pangoa, Satipo	Junín	2013	88	90	59	59	123	123	95	95	111	111	188	190	169	169	135	143	154	154	112	112
	LDP-0049	Pangoa, Satipo	Junín	2014	90	90	59	59	123	123	95	95	111	111	184	186	169	169	143	147	154	154	112	112
	LDP-0053	Kiteni, Echarate, La Convencion	Cusco	2014	86	90	59	59	123	123	95	95	111	111	182	184	165	167	141	147	154	154	112	126
	LDP-0057	San Lorenzo, Datem del Marañón	Loreto	2014	94	94	65	67	131	131	97	99	107	113	194	198	169	175	135	149	154	158	128	134
	LDP-0060	Mazan, Pangoa, Satipo	Junin	2014	90	90	59	59	123	123	93	95	111	111	184	188	167	169	141	141	154	154	126	126
	LDP-0064	Pichari, La Convencion	Cusco	2014	88	90	59	59	123	123	95	95	111	111	184	188	167	169	141	143	NA	NA	112	126
	LDP-0065	Quillabamba, La Convencion	Cusco	2014	110	120	63	65	131	131	99	99	111	119	184	196	179	183	133	135	154	154	118	120
	LDP-0066	Quillabamba, La Convencion	Cusco	2014	100	100	65	85	131	131	99	101	109	111	184	188	175	179	131	137	156	156	126	166
	LDP-0067	Kiteni, Echarate, La Convencion	Cusco	2014	94	110	65	65	131	131	99	99	109	111	182	192	173	179	135	147	154	156	116	118
	LDP-0068	Mazangaro, Pangoa, Satipo	Junín	2014	116	118	65	65	131	131	99	99	111	113	184	186	177	179	133	133	154	154	122	136
	LDP-0071	Mazángaro, Pangoa, Satipo	Junín	2014	90	90	59	59	123	123	93	95	111	111	184	184	167	169	141	141	154	154	112	112
	LDP-0073	Mazángaro, Pangoa, Satipo	Junín	2014	90	90	59	59	123	123	93	95	111	111	184	186	169	169	137	141	154	154	112	112
	LDP-0091	Pichari, La Convención	Cusco	2015	94	118	65	75	131	131	99	99	111	113	186	196	177	179	131	133	154	154	122	126
	LDP-0093	Canaire, Huanta	Ayacucho	2015	88	90	59	59	123	123	95	95	111	113	184	188	167	167	137	143	154	154	112	112
	LDP-0095	Kepashiato, Echarate, La Convencion	Cusco	2015	88	90	59	59	123	123	95	95	109	111	182	186	167	167	143	145	152	154	114	124
	LDP-0098	Satipo	Junin	2015	90	90	59	59	123	123	93	95	111	111	186	186	165	169	141	143	154	154	112	112
	LDP-0099	Kepashiato, Echarate, La Convencion	Cusco	2015	86	90	59	59	123	123	95	97	109	113	186	186	165	165	141	141	154	154	112	114
	LDP-0104	Echarate, La Convencion	Cusco	2015	98	100	65	75	117	117	101	101	117	119	192	196	169	179	151	155	154	164	124	126
	LDP-0111	Apurimac river basin	Cusco	2015	114	116	65	67	131	131	93	99	119	119	184	200	171	177	131	145	152	156	130	132
	LDP-0115	Kiteni, Echarate, La Convencion	Cusco	2015	88	112	65	87	131	131	99	101	119	119	184	186	171	175	133	143	154	154	118	124
	LDP-0116	Kiteni, Echarate, La Convencion	Cusco	2015	94	94	65	65	117	117	99	101	119	121	184	194	189	191	131	135	154	156	120	124
	LDP-0117	Kiteni, Echarate, La Convencion	Cusco	2015	94	100	65	65	117	131	101	101	115	119	186	196	173	179	133	137	152	154	118	124
	LDP-0118	Kepashiato, Echarate, La Convencion	Cusco	2015	96	100	63	67	131	133	93	101	117	121	188	192	167	177	137	153	152	154	122	122
	LDP-0121	Kepashiato, Echarate, La Convencion	Cusco	2016	104	116	63	81	131	133	99	101	113	119	184	184	167	177	143	151	154	156	120	126
	LDP-0123	Satipo	Junin	2016	96	110	63	65	117	131	99	99	119	121	184	200	171	177	129	131	154	154	116	132
	LDP-0124	Mazangaro, Pangoa, Satipo	Junin	2016	118	120	65	77	131	131	99	101	115	121	184	186	177	179	133	139	154	154	118	126
	LDP-0130	Venecia, La Convencion	Cusco	2016	94	94	65	65	117	131	101	101	115	119	186	196	173	179	133	137	152	154	118	124
	LDP-0131	Venecia, La Convencion	Cusco	2016	88	94	63	63	117	131	99	101	113	121	184	196	189	191	151	161	152	156	120	122
	LDP-0134	Llochegua, Huanta	Ayacucho	2016	90	90	59	59	123	123	95	95	111	111	188	188	167	167	141	163	NA	NA	112	126
	LDP-1012	Maynas, Iquitos,	Loreto	2012	94	96	67	71	131	131	97	99	109	121	184	186	181	187	131	131	154	166	120	128
	LDP-1023	Contamana, Ucayali	Loreto	2013	88	116	73	73	131	131	99	101	111	121	184	184	167	173	131	135	154	154	136	144
	LDP-1059	Urarinas, Maypuco	Loreto	2015	102	110	63	67	119	131	99	99	113	117	186	186	173	173	135	135	160	162	134	136
	LDP-1079	Iñapari, Tahuamanu	Madre de Dios	2015	110	112	63	65	131	131	99	99	105	113	186	192	179	185	129	149	156	158	120	134
	LDP-1090	Marañon, Maynas	Loreto	2016	98	98	63	69	117	117	99	101	119	123	184	184	177	185	135	151	152	156	118	118
	LDP-2152	Iberia Km 50, near Alegria	Madre de Dios	2015	110	124	63	67	131	131	99	101	117	119	190	192	175	175	137	139	154	156	116	120
	LDP-2153	Pariamanú, Tambopata	Madre de Dios	2015	96	116	63	65	131	131	99	101	119	123	184	188	179	179	131	161	154	158	116	138
	LDP-2158	Las Piedras, Tambopata	Madre de Dios	2015	110	120	63	69	131	133	99	101	109	117	186	186	167	177	131	133	156	156	126	138
	LDP-2160	Km 23 from Alegria	Madre de Dios	2015	126	128	65	77	117	131	99	99	111	117	188	194	173	193	137	163	156	158	130	134
	LDP-2162	Gamitana Community, Km 21	Madre de Dios	2015	120	120	63	65	131	131	99	101	115	121	188	202	171	181	139	145	156	164	122	134
	LDP-2172	Laberinto, Las Piedras	Madre de Dios	2015	86	120	63	79	117	131	99	99	117	117	186	188	171	173	131	131	154	156	120	122
	LDP-2174	Sta. María Community, Mavila	Madre de Dios	2015	102	126	63	67	117	131	99	99	111	119	184	188	175	189	145	165	156	156	118	122
	LDP-2184	Planchón, Tambopata	Madre de Dios	2015	108	108	83	87	131	131	99	101	115	123	186	190	171	175	131	163	156	158	124	132
	LDP-2186	Lago Valencia, Tambopata	Madre de Dios	2015	94	116	65	65	117	117	99	99	105	125	184	194	165	169	131	131	156	156	120	128
	LDP-2187	Alegría, Las Piedras	Madre de Dios	2015	94	116	61	67	117	129	97	101	117	117	184	192	165	175	131	141	164	168	124	132
	LDP-2188	Pariamanú, Tambopata	Madre de Dios	2015	110	134	63	89	131	131	99	101	115	125	184	194	167	177	131	163	156	156	122	140
	LDP-2189	Boca Unión, Laberinto	Madre de Dios	2015	96	112	63	63	131	131	99	101	117	123	188	190	175	185	139	165	154	156	118	128
	LDP-2192	Alto Loreto, Las Piedras	Madre de Dios	2015	96	118	63	91	131	131	99	99	117	125	184	186	173	177	131	137	154	156	118	120
	LDP-2193	El Pilar Native Community	Madre de Dios	2015	98	108	63	63	131	131	97	99	105	117	184	190	181	181	143	151	152	154	122	122
	LDP-2199	San Jacinto Native Community	Madre de Dios	2015	106	116	63	63	131	131	99	99	109	119	180	190	171	173	137	139	156	156	118	122
	LDP-2200	Pariamarca, Las Piedras	Madre de Dios	2015	106	124	63	63	131	131	99	99	117	117	184	188	179	179	131	153	152	156	118	128
	LDP-2204	Rocío Town, El Triunfo	Madre de Dios	2015	114	122	67	67	131	133	97	99	117	123	184	186	179	185	133	149	154	156	120	128
	LDP-2208	Alegría, Las Piedras	Madre de Dios	2015	92	96	67	79	131	131	103	103	117	117	188	188	167	193	137	141	156	156	124	132
	LDP-2211	Pariamanú, Tambopata	Madre de Dios	2015	118	120	67	83	131	133	99	101	113	117	184	190	167	173	133	149	156	156	126	138
	LDP-2213	Monterrey Community, Planchón	Madre de Dios	2015	86	106	63	81	117	117	99	101	113	113	184	186	171	179	133	145	152	156	116	126
	LDP-2214	Las Mercedes Village, Pariamanú	Madre de Dios	2015	108	126	63	65	117	131	101	107	115	117	186	200	165	175	137	155	154	156	116	124
	LDP-2215	Pariamarca, Las Piedras	Madre de Dios	2015	102	124	67	69	117	131	99	99	111	115	192	192	183	185	131	161	154	156	124	130
	LDP-2218	Planchón, Las Piedras	Madre de Dios	2015	104	128	67	93	131	131	99	101	113	117	184	186	177	177	137	139	154	156	126	142
	LDP-2219	Huitoto Community, Laberinto	Madre de Dios	2015	96	112	63	77	117	131	97	99	105	111	184	192	165	175	139	155	156	156	116	118
	LDP-2223	Gamitana, Las Piedras	Madre de Dios	2015	112	118	63	63	131	131	99	101	117	123	182	186	173	179	129	153	156	156	128	132
	LDP-2225	Alerta, Tahuamanu	Madre de Dios	2015	92	114	65	65	131	131	101	101	111	113	194	198	173	183	131	137	154	156	118	126
	LDP-2226	Tambopata Reservation	Madre de Dios	2015	96	100	63	65	131	133	97	99	111	119	180	188	165	177	155	165	154	156	126	126
	LDP-2227	Miraflores Community, Mavila	Madre de Dios	2015	96	102	87	89	131	131	97	99	117	117	200	202	171	179	131	131	156	158	118	120
	LDP-2229	Pariamanú, Tambopata	Madre de Dios	2015	94	106	63	63	131	131	99	99	113	115	190	200	173	177	133	165	156	156	124	140
	LDP-2232	Pariamarca, Las Piedras	Madre de Dios	2015	114	120	63	87	131	131	99	99	113	119	186	186	177	185	137	161	154	156	128	136
	LDP-2235	Km 107, La Pampa	Madre de Dios	2015	92	120	65	65	131	131	97	99	113	117	188	192	175	177	133	161	154	154	128	130
	LDP-2237	Malecón, Alegría	Madre de Dios	2015	128	130	67	87	131	133	99	99	111	113	186	186	165	179	129	131	156	158	140	140
	LDP-2240	Zapallal, Las Piedras	Madre de Dios	2015	96	100	67	77	117	131	103	109	115	125	184	188	173	179	139	141	156	156	120	124
	LDP-2241	El Triunfo, Las Piedras	Madre de Dios	2015	92	98	67	67	131	131	99	101	111	117	186	200	177	177	139	149	156	156	116	126
	LDP-2243	Loreto Community, Alegría	Madre de Dios	2015	106	110	63	63	117	131	99	99	111	115	184	194	171	183	133	153	156	156	122	130
	LDP-2245	Pariamarca, Las Piedras	Madre de Dios	2015	102	116	65	77	131	131	97	101	111	119	186	188	173	177	139	141	154	156	118	128
	LDP-2247	Lagarto Community, Laberinto	Madre de Dios	2015	94	94	63	67	131	131	99	101	113	117	188	192	173	191	133	159	156	164	116	120
	LDP-2249	Loreto Community, Alegría	Madre de Dios	2015	94	98	63	69	131	131	97	103	117	119	186	186	175	179	133	165	156	156	118	130
	LDP-2251	Monterrey, Planchón	Madre de Dios	2015	96	104	63	63	131	131	99	99	111	119	190	198	173	181	139	165	154	156	132	132
	LDP-2252	Pariamarca, Las Piedras	Madre de Dios	2015	104	110	63	65	117	131	101	103	111	123	184	192	169	181	133	143	154	156	140	140
	LDP-2275	Pariamarca, Las Piedras	Madre de Dios	2015	94	126	67	75	131	131	97	101	117	121	184	186	173	177	131	141	158	164	132	138
	LDP-2276	Laberinto, Tambopata	Madre de Dios	2015	100	112	63	67	131	131	99	99	109	117	184	194	179	191	133	163	154	156	122	136
	LDP-2277	La Cachuela, Tambopata	Madre de Dios	2015	92	110	65	77	131	131	101	101	117	123	192	192	171	177	133	145	152	156	122	140
	LDP-2292	Laberinto, Las Piedras	Madre de Dios	2015	106	108	63	91	131	131	97	101	117	123	186	186	171	177	133	159	152	156	118	122
	LDP-2298	Tambopata	Madre de Dios	2015	108	114	63	65	131	131	101	103	113	115	192	194	165	173	143	161	152	154	136	136
	LDP-2309	Iberia, Tahuamanu	Madre de Dios	2015	110	126	65	65	131	131	99	99	111	115	186	188	175	189	133	133	156	158	132	134
	LDP-2325	Tambopata	Madre de Dios	2015	108	114	63	63	117	131	99	101	117	119	186	188	175	177	147	155	152	156	126	144
	LDP-2326	Tambopata	Madre de Dios	2015	108	124	77	91	117	131	99	101	117	119	180	184	165	167	137	139	156	156	120	130
	LDP-2345	Tambopata	Madre de Dios	2015	96	106	63	65	131	131	101	103	105	111	188	190	173	177	139	139	152	156	128	130
	LDP-2346	Las Piedras, Tambopata	Madre de Dios	2015	96	106	63	63	131	131	97	99	111	119	186	190	169	193	139	151	156	156	118	118
	LDP-2348	Loreto Community, Alegría	Madre de Dios	2015	92	128	63	67	131	131	99	99	113	113	190	200	169	173	143	143	154	156	116	124
	LDP-2351	Pariamarca, Las Piedras	Madre de Dios	2015	94	106	65	69	131	131	97	101	113	115	188	200	167	171	131	131	154	158	116	126
	LDP-2356	Las Piedras, Tambopata	Madre de Dios	2015	92	94	63	63	131	131	99	101	107	117	188	188	167	177	147	153	152	158	122	124
	LDP-2362	Las Piedras, Tambopata	Madre de Dios	2015	94	102	91	91	131	131	99	109	117	121	194	202	171	179	129	131	156	158	118	134
	LDP-2363	Tambopata	Madre de Dios	2015	96	108	63	83	117	131	99	107	113	117	184	206	179	179	131	133	156	156	124	132
	LDP-2365	Las Piedras, Tambopata	Madre de Dios	2015	90	106	67	87	131	131	99	99	107	117	188	190	175	175	129	137	156	156	142	146
	LDP-2366	Vírgen del Cármen, Alegría	Madre de Dios	2015	94	104	69	89	117	131	99	101	131	131	184	188	179	191	129	131	156	156	124	128
	LDP-2373	Forest camp, Alerta	Madre de Dios	2015	94	98	65	83	131	131	97	99	113	117	184	186	171	173	131	145	156	156	134	134
	LDP-2386	Puerto Nuevo, Las Piedras	Madre de Dios	2015	96	108	63	63	131	133	99	101	113	115	188	188	173	183	131	139	156	156	120	134
	LDP-2465	Río Inambari, Tambopata	Madre de Dios	2016	102	108	63	75	131	131	93	99	111	111	186	186	169	187	157	161	154	154	134	156
	LDP-2468	Sudadero, Las Piedras	Madre de Dios	2016	88	90	NA	NA	123	123	93	95	113	113	182	182	167	167	137	147	NA	NA	112	122
	LDP-2473	Alegría, Las Piedras	Madre de Dios	2016	100	118	63	69	117	131	99	103	113	115	188	188	177	179	133	147	156	158	116	118
	LDP-2496	Pariamanú, Tambopata	Madre de Dios	2016	110	120	63	81	117	131	99	111	107	117	184	192	169	179	133	149	154	156	122	128
	LDP-2502	Pariamarca, Las Piedras	Madre de Dios	2016	90	110	89	91	131	131	97	109	113	119	184	188	171	177	131	153	156	164	128	128
	LDP-2515	Pariamanú, Tambopata	Madre de Dios	2016	94	124	63	67	117	131	99	101	117	121	186	188	171	173	131	145	154	156	130	130
	LDP-2516	Pariamanú, Tambopata	Madre de Dios	2016	96	110	67	67	117	131	99	99	115	117	186	192	171	177	139	139	156	156	132	142
	LDP-2517	Km 30, Planchón	Madre de Dios	2016	96	110	65	65	131	131	101	103	109	115	188	188	171	183	131	155	154	156	118	126
	LDP-2521	Pto. Maldonado	Madre de Dios	2016	116	122	63	69	131	131	97	99	117	123	188	192	177	177	137	139	156	156	118	122
	LDP-2527	Pariamanú, Tambopata	Madre de Dios	2016	90	90	59	59	123	123	95	95	111	111	184	184	167	167	139	139	NA	NA	112	114
	LDP-2529	Pariamarca, Las Piedras	Madre de Dios	2016	106	108	67	67	131	131	99	99	117	117	184	190	171	179	129	131	154	156	122	128
	LDP-2531	Las Piedras, Tambopata	Madre de Dios	2016	112	140	67	93	131	131	99	101	111	113	188	192	171	181	133	151	154	156	120	122
	LDP-2532	La Novia, Tahuamanu	Madre de Dios	2016	106	112	63	77	131	131	97	97	113	125	NA	NA	173	175	137	139	156	158	118	124
	LDP-2539	Tres Islas, Tambopata	Madre de Dios	2016	108	114	63	65	131	131	99	99	117	117	188	198	171	177	139	155	152	158	128	132
	LDP-2561	Alerta, Tahuamanu	Madre de Dios	2016	100	116	63	67	117	131	NA	NA	113	121	184	190	167	177	131	165	158	164	116	122
	LDP-4085	Iberia, Tahuamanu	Madre de Dios	2015	90	98	63	63	131	131	99	99	117	117	186	198	179	183	145	153	154	156	126	132
	LDP-4087	Iberia, Tahuamanu	Madre de Dios	2015	90	100	63	65	131	131	99	103	113	125	184	184	177	179	165	173	156	156	124	142
	LDP-4089	Iberia, Tahuamanu	Madre de Dios	2015	106	112	63	77	131	131	99	99	113	115	184	188	173	181	149	153	156	158	116	142
