# Supplementary material for: Genetic diversity and population structure of Leishmania (Viannia) braziliensis in the Peruvian jungle
Source: PLoS Negl Trop Dis. 2022 May 23;16(5):e0010374. doi: 10.1371/journal.pntd.0010374 (PMC9126394; doi:10.1371/journal.pntd.0010374)
Supplement: S4 Table — (XLSX) [file pntd.0010374.s006.xlsx]

## Sheet: Hoja1
	Locus	FIS	FST	FIT	RhoIS	RhoST	RhoIT
	AC52	0.0143	0.2548	0.2655	0.2024	0.5767	0.6624
	B3H	0.1477	0.4768	0.5541	0.1994	0.4583	0.5663
	Ibh3	0.092	0.7353	0.7596	0.1623	0.3982	0.4958
	7GN	-0.0064	0.4702	0.4668	0.0448	0.7433	0.7547
	E11	0.0685	0.2048	0.2592	0.1044	0.3757	0.4409
	EMI	0.0891	0.0295	0.116	0.0615	0.1444	0.1971
	LBA	0.0456	0.1786	0.2161	0.0988	0.5453	0.5902
	ARP	0.0398	0.0997	0.1355	0.0233	-0.006	0.0174
	G09	0.0241	0.4042	0.4186	0.2522	0.2164	0.414
	LRC	0.0697	0.2322	0.2857	0.2739	0.465	0.6115
	All	0.057	0.3186	0.3575	0.1488	0.4342	0.5184
