# Supplementary material for: Genetic diversity and population structure of Leishmania (Viannia) braziliensis in the Peruvian jungle
Source: PLoS Negl Trop Dis. 2022 May 23;16(5):e0010374. doi: 10.1371/journal.pntd.0010374 (PMC9126394; doi:10.1371/journal.pntd.0010374)
Supplement: S5 Table — Multiple potential translations of the divergence time estimate of MIGRATE are given: g, generation; μ, locus mutation rate per generation; the 2.5% and the 97.5% are percentiles of the posterior distribution of the divergence time and mark the boundary of the 95% confidence interval. The microsatellite mutation rate values are not known for Leishmania but are probable values [39]. The generations per year were calculated from replication times in promastigotes and amastigotes [38]. (XLSX) [file pntd.0010374.s007.xlsx]

## Sheet: Hoja1
	Parameter	Units	Conversion from D	2.5% percentile	Mode	97.5% percentile
	Mutation-scaled divergence time (D)1	generation*mutation rate per locus (g µ)	-	0.33	1.23	1.8
	Mutation-scaled total population size1	size*mutation rate per locus*4 (4Nem)	-	45.67	48.46	66.4
	Divergence time	coalescent units [g/(4Ne)]	D/(4Nem)	0.007	0.025	0.027
	Divergence time2	generations	D/m	330000	1230000	1800000
	Divergence time3	generations	D/m	33000	123000	180000
	Divergence time4	generations	D/m	3300	12300	18000
	Assuming 1152.6 generations per year in sandflies
	Divergence time2	years	D/(mg/y)	286.3	1067.2	1561.7
	Divergence time3	years	D/(mg/y)	28.6	106.7	156.2
	Divergence time4	years	D/(mg/y)	2.9	10.7	15.6
	Assuming 179.5 generations per year in humans
	Divergence time in years2	years	D/(mg/y)	1838.4	6852.4	10027.9
	Divergence time in years3	years	D/(mg/y)	183.8	685.2	1002.8
	Divergence time in years4	years	D/(mg/y)	18.4	68.5	100.3
	Legend
	1Reported in MIGRATE;
	2using mutation rate, m=10-6 mutation per locus/generation
	3using mutation rate, m=10-5mutations per locus /generation
	4using mutation rate, m=10-4mutations per locus /generation
