# Supplementary material for: Genetic diversity and population structure of Leishmania (Viannia) braziliensis in the Peruvian jungle
Source: PLoS Negl Trop Dis. 2022 May 23;16(5):e0010374. doi: 10.1371/journal.pntd.0010374 (PMC9126394; doi:10.1371/journal.pntd.0010374)
Supplement: S6 Table — 1Range of allele size reported for 124 strains of L. (V.) braziliensis in reference [6] where 25 strains were from Peru. 2Range of fragment size obtained for 31 strains of L. (V.) braziliensis in reference [5], where six strains were from Peru. 3Range of fragment size reported for 21 Peruvian strains of L. (V.) braziliensis in reference [7]. 4Range of fragment size found in this study for 124 Peruvian strains of L. (V.) braziliensis. (XLSX) [file pntd.0010374.s008.xlsx]

## Sheet: Hoja1
	Marker	Reported by Rougeron et al (2009) [1]		Reported in this study.
		Allele size, bp1	Number of alleles	Range in bp4	Number of alleles
	AC52	98-126	22	86-140	26
	Ib3H	116-136	9	117-133	6
	E11	96-108	9	93-111	9
	LBA	168-180	14	165-193	15
	EMI	183-189	14	180-206	13
	LRC	118-134	15	112-166	20
	ARP	121-157	18	129-173	20
	G09	148-168	10	152-168	9
	Marker	Reported by Oddone et al (2009) [2]		Reported in this study.
		Fragment size (bp)2	Number of alleles	Range in bp4	Number of alleles
	B3H	61-89	11	59-93	18
	7GN	92-116	10	105-131	13
	Marker	Reported by Adaui et al (2011) [3]		Reported in this study.
		Fragment size (bp)3	Number of alleles	Range in bp4	Number of alleles
	B3H	63-97	10	59-93	18
	7GN	108-130	10	105-131	13
	References
	1. Rougeron V, De Meeû T, Hide M, Waleckx E, Bermudez H, Arevalo J, et al. Extreme inbreeding in Leishmania braziliensis. 2009 [cited 14 Mar 2020]. Available: https://doi.org/10.1073/pnas.0904420106
	2. Oddone R, Schweynoch C, Schönian G, De Sousa CDS, Cupolillo E, Espinosa D, et al. Development of a multilocus microsatellite typing approach for discriminating strains of Leishmania (Viannia) species. J Clin Microbiol. 2009;47: 2818–2825. doi:10.1128/JCM.00645-09
	3. Adaui V, Maes I, Huyse T, Van den Broeck F, Talledo M, Kuhls K, et al. Multilocus genotyping reveals a polyphyletic pattern among naturally antimony-resistant Leishmania braziliensis isolates from Peru. Infect Genet Evol. 2011;11: 1873–1880. doi:10.1016/j.meegid.2011.08.008
